# Supplementary material for: Growth and development of two predator species fed a diet of genetically engineered mosquitoes
Source: Parasit Vectors. 2025 Aug 20;18:357. doi: 10.1186/s13071-025-06987-6 (PMC12369262; doi:10.1186/s13071-025-06987-6)
Supplement: Supplementary file 1 — Additional file 1. [file 13071_2025_6987_MOESM1_ESM.xlsx]

## Sheet: Sheet1
Table S1: G. affinis ANOVA
		G. affinis Mass			G. affinis Length
Week	Term	degrees freedom	statistic	p.value	degrees freedom	statistic	p.value
Week 0	Group	1	0.210434	0.647772	1	3.78757	0.0554314
Week 0	Sex	2	3.33308	0.0411144	2	0.0943715	0.910054
Week 0	Group:Sex	2	1.40622	0.25154	2	2.32217	0.105167
Week 0	Residuals	74	NA	NA	74	NA	NA
Week 1	Group	1	0.21106	0.647284	1	0.172062	0.679486
Week 1	Sex	2	0.561742	0.572627	2	1.48541	0.233081
Week 1	Group:Sex	2	0.893175	0.413721	2	1.47324	0.235826
Week 1	Residuals	74	NA	NA	74	NA	NA
Week 2	Group	1	0.231126	0.632109	1	0.546076	0.462263
Week 2	Sex	2	1.30655	0.276924	2	3.15419	0.0484641
Week 2	Group:Sex	2	0.836165	0.437422	2	2.51128	0.0880607
Week 2	Residuals	74	NA	NA	74	NA	NA
Week 3	Group	1	1.23778	0.2695	1	0.0542793	0.81643
Week 3	Sex	2	2.74618	0.070719	2	3.46911	0.0363704
Week 3	Group:Sex	2	1.54508	0.220096	2	0.499329	0.608995
Week 3	Residuals	74	NA	NA	73	NA	NA
Week 4	Group	1	0.254468	0.615508	1	0.611204	0.436863
Week 4	Sex	2	10.0666	0.000141629	2	5.29437	0.00712675
Week 4	Group:Sex	2	1.45625	0.239986	2	0.306845	0.736709
Week 4	Residuals	71	NA	NA	73	NA	NA
Week 5	Group	1	1.2881	0.260326	1	1.3176	0.254772
Week 5	Sex	2	7.3038	0.00132683	2	6.98796	0.00167193
Week 5	Group:Sex	2	1.04821	0.356079	2	0.854359	0.429766
Week 5	Residuals	69	NA	NA	73	NA	NA
Week 6	Group	1	1.0154	0.317083	1	2.40741	0.125272
Week 6	Sex	2	13.2165	1.35059e-05	2	3.39116	0.0392907
Week 6	Group:Sex	2	0.18306	0.833116	2	2.81144	0.0669219
Week 6	Residuals	70	NA	NA	70	NA	NA
Week 7	Group	1	0.258696	0.612739	1	2.29357	0.134758
Week 7	Sex	2	29.4973	7.65769e-10	2	4.7779	0.0115888
Week 7	Group:Sex	2	0.0361811	0.964485	2	4.62664	0.013226
Week 7	Residuals	65	NA	NA	65	NA	NA
