# Supplementary material for: Growth and development of two predator species fed a diet of genetically engineered mosquitoes
Source: Parasit Vectors. 2025 Aug 20;18:357. doi: 10.1186/s13071-025-06987-6 (PMC12369262; doi:10.1186/s13071-025-06987-6)
Supplement: Supplementary file 2 — Additional file 2. [file 13071_2025_6987_MOESM2_ESM.xlsx]

## Sheet: Sheet1
Table S2: G. affinis Group Comparison Tukey
			G. affinis Mass				G. affinis Length
Week	Comparison	Sex	diff	lwr	upr	p.adj	diff	lwr	upr	p.adj
Week 0	WT-GEM	Female	-1.30808	-2.96034	0.344174	0.113568	-0.222564	-1.02775	0.582628	0.569698
Week 0	WT-GEM	Male	0.366667	-0.702802	1.43614	0.493586	-0.174667	-0.604203	0.25487	0.417278
Week 0	WT-GEM	Unknown	-0.297143	-3.20538	2.61109	0.824501	-1.29277	-2.40738	-0.178149	0.027642
Week 1	WT-GEM	Female	-0.792929	-3.15393	1.56807	0.489479	-0.0904727	-0.821026	0.640081	0.798266
Week 1	WT-GEM	Male	0.9875	-0.687369	2.66237	0.2414	0.098125	-0.352861	0.549111	0.663462
Week 1	WT-GEM	Unknown	-0.78	-5.40978	3.84978	0.715214	-0.7858	-1.67965	0.108051	0.0779596
Week 2	WT-GEM	Female	-0.205051	-3.61497	3.20487	0.900866	-0.0839818	-0.690494	0.52253	0.775097
Week 2	WT-GEM	Male	1.25417	-0.789588	3.29792	0.223017	0.410583	-0.0477288	0.868895	0.0778977
Week 2	WT-GEM	Unknown	-1.54286	-6.51733	3.43161	0.505248	-0.648433	-1.65053	0.353662	0.177284
Week 3	WT-GEM	Female	-1.48384	-5.72786	2.76018	0.472078	-0.0313545	-0.584085	0.521376	0.906735
Week 3	WT-GEM	Male	2.65833	0.130805	5.18586	0.0396926	0.190708	-0.342018	0.723435	0.474627
Week 3	WT-GEM	Unknown	0.502857	-6.14004	7.14575	0.869422	-0.336067	-1.37918	0.707045	0.484647
Week 4	WT-GEM	Female	-2.05227	-8.69602	4.59148	0.523291	0.0274364	-0.55341	0.608282	0.922282
Week 4	WT-GEM	Male	3.20109	0.28896	6.11321	0.0319419	0.309292	-0.199067	0.81765	0.226934
Week 4	WT-GEM	Unknown	-0.242857	-11.3774	10.8917	0.961726	-0.0336667	-1.53861	1.47128	0.960123
Week 5	WT-GEM	Female	-2.115	-11.1859	6.95589	0.627823	-0.135355	-0.925182	0.654473	0.723784
Week 5	WT-GEM	Male	4.37736	0.355047	8.39966	0.0336028	0.382542	-0.0257518	0.790835	0.0656265
Week 5	WT-GEM	Unknown	4.5	-14.5692	23.5692	0.601153	0.53575	-1.40371	2.47521	0.541917
Week 6	WT-GEM	Female	1.64949	-11.9819	15.2809	0.802202	-0.335273	-1.19908	0.52853	0.426637
Week 6	WT-GEM	Male	4.4375	-0.137055	9.01206	0.0569691	0.490083	-0.00174994	0.981917	0.050787
Week 6	WT-GEM	Unknown	0.746667	-25.3255	26.8188	0.946411	1.32158	-0.379496	3.02266	0.102317
Week 7	WT-GEM	Female	1.91477	-16.2295	20.0591	0.826462	-0.587667	-1.71014	0.534809	0.285857
Week 7	WT-GEM	Male	3.33913	-1.65465	8.33291	0.184689	0.617261	-0.0135087	1.24803	0.0548918
Week 7	WT-GEM	Unknown	4.73333	-32.7789	42.2455	0.743757	2.62733	-0.938372	6.19304	0.100768
