# Supplementary material for: Growth and development of two predator species fed a diet of genetically engineered mosquitoes
Source: Parasit Vectors. 2025 Aug 20;18:357. doi: 10.1186/s13071-025-06987-6 (PMC12369262; doi:10.1186/s13071-025-06987-6)
Supplement: Supplementary file 3 — Additional file 3. [file 13071_2025_6987_MOESM3_ESM.xlsx]

## Sheet: Sheet1
Table S3: G. affinis Sex Comparison Tukey
		G. affinis Mass				G. affinis Length
Week	Comparison	diff	lwr	upr	p.adj	diff	lwr	upr	p.adj
Week 0	F-Unknown	0.882667	-0.756322	2.52166	0.406355	0.0992069	-0.601311	0.799725	0.93877
Week 0	M-Unknown	1.50896	0.0602829	2.95763	0.0392806	0.113896	-0.515261	0.743053	0.901971
Week 0	M-F	0.626292	-0.568317	1.8209	0.425668	0.0146893	-0.477741	0.507119	0.997198
Week 1	F-Unknown	-0.260333	-2.78955	2.26889	0.967156	-0.0339264	-0.717752	0.649899	0.992268
Week 1	M-Unknown	0.518542	-1.71699	2.75408	0.84435	0.279184	-0.334982	0.893349	0.52495
Week 1	M-F	0.778875	-1.06459	2.62234	0.5726	0.31311	-0.167586	0.793806	0.270321
Week 2	F-Unknown	1.88633	-1.24147	5.01414	0.32467	0.478882	-0.190093	1.14786	0.20747
Week 2	M-Unknown	1.7675	-0.997113	4.53211	0.283298	0.629194	0.0283654	1.23002	0.0380031
Week 2	M-F	-0.118833	-2.39859	2.16092	0.991469	0.150311	-0.319946	0.620569	0.725835
Week 3	F-Unknown	3.82067	-0.102421	7.74375	0.0579345	0.714412	-0.0161188	1.44494	0.0566362
Week 3	M-Unknown	2.20979	-1.25776	5.67734	0.285549	0.69579	0.0383766	1.3532	0.0355701
Week 3	M-F	-1.61087	-4.47029	1.24854	0.37381	-0.0186225	-0.53381	0.496565	0.995886
Week 4	F-Unknown	9.86286	4.5454	15.1803	9.49265e-05	0.975344	0.20666	1.74403	0.00921666
Week 4	M-Unknown	6.64781	1.94687	11.3488	0.00329306	0.881808	0.186351	1.57726	0.00927319
Week 4	M-F	-3.21504	-7.03064	0.600559	0.115508	-0.0935357	-0.616981	0.429909	0.904308
Week 5	F-Unknown	12.3373	4.52144	20.1532	0.000948085	0.987391	0.223124	1.75166	0.00786026
Week 5	M-Unknown	7.07252	0.171315	13.9737	0.0433566	1.06871	0.377255	1.76017	0.00120411
Week 5	M-F	-5.26483	-10.7578	0.228149	0.0630692	0.0813239	-0.439113	0.601761	0.925937
Week 6	F-Unknown	16.6442	6.01661	27.2718	0.00103946	0.967444	0.0524331	1.88245	0.0358206
Week 6	M-Unknown	3.06283	-6.6388	12.7645	0.73104	0.849862	0.001625	1.6981	0.0494575
Week 6	M-F	-13.5814	-20.3428	-6.82001	2.47693e-05	-0.117581	-0.666111	0.430948	0.865131
Week 7	F-Unknown	28.6974	14.7479	42.6469	1.74077e-05	1.24205	-0.0844182	2.56852	0.071075
Week 7	M-Unknown	3.72174	-9.20793	16.6514	0.769914	0.410192	-0.839056	1.65944	0.711961
Week 7	M-F	-24.9757	-33.0991	-16.8522	1.13029e-09	-0.83186	-1.54243	-0.121292	0.017824
