# Supplementary material for: Growth and development of two predator species fed a diet of genetically engineered mosquitoes
Source: Parasit Vectors. 2025 Aug 20;18:357. doi: 10.1186/s13071-025-06987-6 (PMC12369262; doi:10.1186/s13071-025-06987-6)
Supplement: Supplementary file 4 — Additional file 4. [file 13071_2025_6987_MOESM4_ESM.xlsx]

## Sheet: Sheet1
Table S4: P. audax ANOVA
		P. audax Mass			P. audax Carapace width			P. audax AME diameter			P. audax AME:Carapace Width Ratio
Week	term	degrees freedom	statistic	p.value	degrees freedom	statistic	p.value	degrees freedom	statistic	p.value	degrees freedom	statistic	p.value
week0	Group	1	0.2921	0.59143	1	1.34569	0.252434	1	4.95685	0.0323349	1	2.6563	0.11186
week0	Sex	2	1.6525	0.202507	2	1.85456	0.168824	2	2.06301	0.141832	2	2.53162	0.0936025
week0	Group:Sex	2	0.0406537	0.960195	2	0.207478	0.81344	2	0.00896038	0.991082	2	0.0867588	0.917089
week0	Residuals	47	NA	NA	43	NA	NA	36	NA	NA	36	NA	NA
week01	Group	1	4.02108	0.0507125	1	0.892851	0.349538	1	3.81693	0.0572624	1	2.31211	0.13569
week01	Sex	2	1.29582	0.283271	2	0.158088	0.854227	2	1.62379	0.209006	2	0.594112	0.55652
week01	Group:Sex	2	0.641885	0.530851	2	1.99503	0.147363	2	0.623591	0.540793	2	1.9189	0.159128
week01	Residuals	47	NA	NA	47	NA	NA	43	NA	NA	43	NA	NA
week02	Group	1	2.02381	0.161317	1	2.0793	0.156389	1	2.51208	0.120305	1	1.27701	0.265023
week02	Sex	2	1.45073	0.244491	2	0.228827	0.796407	2	0.135875	0.873325	2	0.439537	0.647335
week02	Group:Sex	2	0.774227	0.466732	1	0.381664	0.539899	1	3.56812	0.0656552	1	6.58251	0.0140523
week02	Residuals	48	NA	NA	44	NA	NA	43	NA	NA	41	NA	NA
week03	Group	1	9.08297	0.00414859	1	1.17235	0.285569	1	5.28303	0.0269795	1	9.96884	0.00332993
week03	Sex	2	1.42231	0.251345	2	3.09911	0.0563501	2	0.0771	0.925938	2	2.1413	0.133081
week03	Group:Sex	2	0.812452	0.449903	2	0.478666	0.623201	2	0.304645	0.739124	2	0.0564818	0.945172
week03	Residuals	47	NA	NA	39	NA	NA	39	NA	NA	34	NA	NA
week04	Group	1	22.1636	2.16389e-05	1	1.25205	0.269373	1	5.01512	0.0310579	1	0.534702	0.469647
week04	Sex	2	1.38631	0.259824	2	0.992899	0.378835	2	0.911308	0.410603	2	0.0382519	0.962512
week04	Group:Sex	2	1.52469	0.228045	2	1.40892	0.255462	2	0.229229	0.796238	2	0.328594	0.722196
week04	Residuals	48	NA	NA	43	NA	NA	38	NA	NA	34	NA	NA
week05	Group	1	9.71755	0.00308076	1	10.6259	0.0021278	1	0.345246	0.560816	1	4.86893	0.0348818
week05	Sex	2	1.9692	0.150683	2	1.27568	0.289145	2	4.11504	0.0253773	2	0.153889	0.858018
week05	Group:Sex	2	0.565276	0.57194	2	0.64925	0.527261	1	0.859866	0.360509	1	0.297148	0.589577
week05	Residuals	48	NA	NA	45	NA	NA	33	NA	NA	31	NA	NA
week06	Group	1	27.3132	3.89971e-06	1	19.8312	6.38059e-05	1	12.0789	0.00121922	1	1.70378	0.199443
week06	Sex	2	2.66953	0.0797791	2	1.58008	0.218243	2	0.90814	0.411231	2	0.14954	0.861595
week06	Group:Sex	2	1.0555	0.356123	2	0.435643	0.649808	2	0.430766	0.652919	2	1.05584	0.357634
week06	Residuals	47	NA	NA	41	NA	NA	41	NA	NA	39	NA	NA
week07	Group	1	35.3335	3.05056e-07	1	6.45748	0.0143351	1	27.2207	3.83066e-06	1	2.8276	0.0991531
week07	Sex	2	3.26265	0.0469283	2	2.72472	0.0757104	2	3.98471	0.0250594	2	0.0601732	0.941672
week07	Group:Sex	2	0.193158	0.82499	2	1.24108	0.298181	2	0.315092	0.731219	2	0.862569	0.428515
week07	Residuals	48	NA	NA	48	NA	NA	48	NA	NA	48	NA	NA
week08	Group	1	43.3085	3.23136e-08	1	4.58921	0.037385	1	6.06975	0.0175514	1	0.376115	0.542711
week08	Sex	2	5.6042	0.00649516	2	6.45132	0.00334442	2	2.23815	0.118146	2	0.967182	0.387748
week08	Group:Sex	2	0.197235	0.82166	2	0.771188	0.468226	2	0.0221402	0.978114	2	0.501237	0.609051
week08	Residuals	48	NA	NA	47	NA	NA	46	NA	NA	46	NA	NA
week09	Group	1	35.1936	3.17939e-07	1	21.7486	2.598e-05	1	5.03075	0.0308123	1	0.524059	0.473549
week09	Sex	2	5.38867	0.00774016	2	5.54991	0.00685794	2	0.209818	0.811664	2	2.22726	0.121713
week09	Group:Sex	1	0.558629	0.458459	2	1.60272	0.212156	1	2.45784	0.12523	1	0.112824	0.738799
week09	Residuals	48	NA	NA	47	NA	NA	38	NA	NA	38	NA	NA
week10	Group	1	46.7358	1.44781e-08	1	32.5188	8.06605e-07	1	7.20474	0.0103606	1	10.6841	0.00215977
week10	Sex	2	7.15607	0.00193624	2	2.25974	0.115845	2	0.239803	0.787853	2	1.07766	0.349615
week10	Group:Sex	2	0.990234	0.379106	2	0.353473	0.704136	2	0.475204	0.62506	2	0.216074	0.806565
week10	Residuals	47	NA	NA	46	NA	NA	42	NA	NA	42	NA	NA
week11	Group	1	54.6974	1.82342e-09	1	26.6104	4.91213e-06	1	0.605163	0.440975	1	14.5937	0.000444072
week11	Sex	2	4.5612	0.0153615	2	5.06406	0.0101936	2	1.38757	0.260891	2	1.95454	0.154603
week11	Group:Sex	2	0.705521	0.4989	2	0.312525	0.733106	2	0.436583	0.64914	2	0.234709	0.791856
week11	Residuals	48	NA	NA	47	NA	NA	42	NA	NA	41	NA	NA
