# Supplementary material for: Growth and development of two predator species fed a diet of genetically engineered mosquitoes
Source: Parasit Vectors. 2025 Aug 20;18:357. doi: 10.1186/s13071-025-06987-6 (PMC12369262; doi:10.1186/s13071-025-06987-6)
Supplement: Supplementary file 5 — Additional file 5. [file 13071_2025_6987_MOESM5_ESM.xlsx]

## Sheet: Sheet1
Table S5: P. audax Group Comparison Tukey
			P. audax Mass Tukey Test				P. audax Carapace Width Tukey Test				P. audax AME Tukey Test				P. audax AME:Carapace Width Tukey Test
Week	Comparison	Sex	diff	lwr	upr	p.adj	diff	lwr	upr	p.adj	diff	lwr	upr	p.adj	diff	lwr	upr	p.adj
Week 0	WT-GEM	F	0.3475	-1.40578	2.10078	0.686119	0.0541667	-0.0230716	0.131405	0.160356	0.0185833	-0.00735808	0.0445247	0.151157	0.00571923	-0.0106889	0.0221274	0.476531
Week 0	WT-GEM	M	0.485256	-0.961232	1.93175	0.494647	0.01795	-0.0815727	0.117473	0.71071	0.0186	-0.0120243	0.0492243	0.215048	0.00903949	-0.0130492	0.0311282	0.396811
Week 0	WT-GEM	Unknown	-0.3	NA	NA	NA	0.069	NA	NA	NA	0.013	NA	NA	NA	-0.00193664	NA	NA	NA
Week 1	WT-GEM	F	-1.72847	-4.16246	0.705519	0.155369	-0.0287847	-0.120326	0.0627561	0.521826	0.0346889	0.00195725	0.0674205	0.0387766	0.0252493	0.00334235	0.0471563	0.0258297
Week 1	WT-GEM	M	-0.583333	-2.74376	1.5771	0.581864	0.0699423	-0.0292624	0.169147	0.158234	0.00851515	-0.027904	0.0449343	0.631837	-0.00382178	-0.0260342	0.0183906	0.724057
Week 1	WT-GEM	Unknown	-4.05	NA	NA	NA	0.2205	NA	NA	NA	0.015	NA	NA	NA	-0.000512552	NA	NA	NA
Week 2	WT-GEM	F	-10.95	-15.8818	-6.01818	0.000120088	0.0292222	-0.0686182	0.127063	0.54201	0.0342222	0.00075888	0.0676856	0.0454386	0.0214919	0.00159969	0.0413841	0.0355285
Week 2	WT-GEM	M	-7.88881	-12.5217	-3.25596	0.00187716	0.0677348	-0.0144118	0.149881	0.101109	-0.00536364	-0.0336972	0.02297	0.697112	-0.0108346	-0.027607	0.00593789	0.192239
Week 2	WT-GEM	Unknown	-17.05	NA	NA	NA	NA	NA	NA	NA	NA	NA	NA	NA	NA	NA	NA	NA
Week 3	WT-GEM	F	-15.7137	-22.1286	-9.29892	3.60966e-05	-0.0330873	-0.137829	0.0716539	0.518354	0.0207857	-0.00167013	0.0432416	0.0677121	0.0159868	-0.00087108	0.0328448	0.0617204
Week 3	WT-GEM	M	-11.3058	-16.9694	-5.64212	0.000407726	-0.00347778	-0.127339	0.120383	0.953452	0.0184091	-0.00695308	0.0437713	0.145173	0.0147757	-0.00564304	0.0351945	0.143809
Week 3	WT-GEM	Unknown	-18.3	NA	NA	NA	-0.1585	NA	NA	NA	-0.005	NA	NA	NA	0.0226996	NA	NA	NA
Week 4	WT-GEM	F	-1.89625	-4.43972	0.647224	0.136957	-0.0808125	-0.163421	0.00179595	0.054789	-0.0206667	-0.0500167	0.00868338	0.156335	0.000937516	-0.0164662	0.0183412	0.911145
Week 4	WT-GEM	M	0.108974	-2.06171	2.27966	0.918187	0.0155	-0.0823207	0.113321	0.743787	-0.0132182	-0.0341712	0.00773482	0.202393	-0.00853569	-0.026048	0.0089766	0.316846
Week 4	WT-GEM	Unknown	-1.2	NA	NA	NA	0.049	NA	NA	NA	1.11022e-16	NA	NA	NA	-0.00315128	NA	NA	NA
Week 5	WT-GEM	F	-3.31667	-5.92395	-0.709388	0.0149176	-0.174911	-0.309451	-0.0403715	0.0131911	-0.00612821	-0.0238686	0.0116122	0.479513	0.0130855	-0.00334092	0.029512	0.111494
Week 5	WT-GEM	M	-1.1891	-3.64837	1.27017	0.327604	-0.0977832	-0.222461	0.0268944	0.11808	0.00644444	-0.0166112	0.0295001	0.556328	0.00744917	-0.00492776	0.0198261	0.216099
Week 5	WT-GEM	Unknown	-3.4	NA	NA	NA	0.0025	NA	NA	NA	NA	NA	NA	NA	NA	NA	NA	NA
Week 6	WT-GEM	F	-6.1975	-9.29928	-3.09572	0.000385217	-0.234356	-0.360394	-0.108317	0.000856037	-0.0330667	-0.0562173	-0.00991604	0.00710537	0.00870495	-0.00291257	0.0203225	0.134467
Week 6	WT-GEM	M	-2.87949	-6.22682	0.467843	0.0883721	-0.144131	-0.302337	0.014074	0.0716533	-0.0201	-0.0475664	0.00736642	0.141574	0.00522604	-0.00917998	0.0196321	0.454545
Week 6	WT-GEM	Unknown	-8.9	NA	NA	NA	-0.181	NA	NA	NA	-0.049	NA	NA	NA	-0.0212008	NA	NA	NA
Week 7	WT-GEM	F	-4.6775	-8.07876	-1.27624	0.00908152	-0.132775	-0.272745	0.00719546	0.0619781	-0.0366375	-0.0566033	-0.0166717	0.000900347	-0.00260946	-0.0141738	0.00895491	0.645621
Week 7	WT-GEM	M	-2.15321	-5.88708	1.58067	0.24506	-0.0434679	-0.180966	0.09403	0.519613	-0.0382756	-0.0673457	-0.00920563	0.0121077	-0.0121494	-0.0254721	0.00117333	0.0719202
Week 7	WT-GEM	Unknown	-2.3	NA	NA	NA	-0.3565	NA	NA	NA	-0.067	NA	NA	NA	0.00545988	NA	NA	NA
Week 8	WT-GEM	F	-7.145	-10.4253	-3.8647	0.000149819	-0.1176	-0.236556	0.0013565	0.0524547	-0.0219333	-0.0491369	0.00527021	0.108897	0.00138629	-0.0126369	0.0154095	0.839761
Week 8	WT-GEM	M	-3.78182	-7.32905	-0.234591	0.0377321	-0.0151154	-0.143627	0.113396	0.80992	-0.0202168	-0.0541972	0.0137636	0.230275	-0.00810781	-0.0221235	0.00590791	0.24302
Week 8	WT-GEM	Unknown	-5.5	NA	NA	NA	-0.1145	NA	NA	NA	-0.03	NA	NA	NA	-0.00191944	NA	NA	NA
Week 9	WT-GEM	F	-7.71625	-11.6381	-3.79444	0.000451852	-0.281062	-0.428285	-0.13384	0.000612777	-0.072625	-0.130387	-0.014863	0.0165834	-0.00130888	-0.0219637	0.019346	0.895565
Week 9	WT-GEM	M	-6.92179	-11.0604	-2.78323	0.00212605	-0.115112	-0.239081	0.00885703	0.067163	-0.0142404	-0.0654933	0.0370125	0.567714	0.00343585	-0.0177137	0.0245854	0.73757
Week 9	WT-GEM	Unknown	-10.7	NA	NA	NA	-0.155	NA	NA	NA	NA	NA	NA	NA	NA	NA	NA	NA
Week 10	WT-GEM	F	-9.1225	-13.2744	-4.97062	0.00013556	-0.302967	-0.502403	-0.10353	0.00456293	-0.0341	-0.0717595	0.00355949	0.0737215	0.0137868	-0.00280926	0.0303828	0.0989503
Week 10	WT-GEM	M	-7.77115	-12.0159	-3.52636	0.000952867	-0.339189	-0.514143	-0.164235	0.000573494	-0.0224833	-0.0495161	0.00454945	0.0981425	0.0192754	0.005162	0.0333887	0.00992102
Week 10	WT-GEM	Unknown	-11.2	NA	NA	NA	-0.542	NA	NA	NA	-0.074	NA	NA	NA	0.00611541	NA	NA	NA
Week 11	WT-GEM	F	-9.79125	-14.589	-4.99352	0.000307967	-0.2608	-0.413145	-0.108455	0.00174304	-0.0214841	-0.0606117	0.0176435	0.266361	0.0148968	0.000862499	0.0289311	0.0385973
Week 11	WT-GEM	M	-7.22692	-12.4968	-1.95707	0.00934179	-0.225205	-0.387023	-0.0633872	0.00847509	0.00325	-0.0497309	0.0562309	0.899459	0.0217568	0.00409884	0.0394148	0.0182664
Week 11	WT-GEM	Unknown	NA	NA	NA	NA	-0.416	NA	NA	NA	-0.041	NA	NA	NA	0.0254792	NA	NA	NA
