# Supplementary material for: Growth and development of two predator species fed a diet of genetically engineered mosquitoes
Source: Parasit Vectors. 2025 Aug 20;18:357. doi: 10.1186/s13071-025-06987-6 (PMC12369262; doi:10.1186/s13071-025-06987-6)
Supplement: Supplementary file 6 — Additional file 6. [file 13071_2025_6987_MOESM6_ESM.xlsx]

## Sheet: Sheet1
Table S6: P. audax Sex Comparison Tukey
		P. audax Mass Tukey Test				P. audax Carapace Width Tukey Test				P. audax AME Tukey Test				P. audax AME:Carapace Width Tukey Test
Week	Sex Comparison	diff	lwr	upr	p.adj	diff	lwr	upr	p.adj	diff	lwr	upr	p.adj	diff	lwr	upr	p.adj
Week 0	M-F	-0.64131	-1.95593	0.673312	0.470487	-0.0181096	-0.0893182	0.0530989	0.811456	0.00803667	-0.0144563	0.0305296	0.660342	0.0130859	-0.00202777	0.0281995	0.100661
Week 0	Unknown-F	-2.22953	-5.67342	1.21437	0.269961	-0.140181	-0.319184	0.0388226	0.150677	-0.0346523	-0.0864961	0.0171914	0.244803	-0.00260443	-0.0374397	0.0322308	0.981767
Week 0	Unknown-M	-1.58822	-5.03703	1.8606	0.510036	-0.122071	-0.301976	0.057834	0.237307	-0.042689	-0.0952596	0.00988157	0.130526	-0.0156903	-0.0510139	0.0196333	0.528939
Week 1	M-F	-0.565678	-2.40824	1.27688	0.739306	-0.0049308	-0.0845198	0.0746582	0.987686	0.0101166	-0.018007	0.0382402	0.659917	0.00711106	-0.0108205	0.0250426	0.604144
Week 1	Unknown-F	-2.52722	-6.5076	1.45317	0.283354	-0.0394974	-0.211429	0.132435	0.843929	-0.0401599	-0.111094	0.0307746	0.363123	-0.00556078	-0.0507885	0.039667	0.952139
Week 1	Unknown-M	-1.96154	-5.94192	2.01885	0.463409	-0.0345666	-0.206498	0.137365	0.878013	-0.0502765	-0.12133	0.0207765	0.210315	-0.0126718	-0.0579752	0.0326315	0.776911
Week 2	M-F	-0.637458	-2.56378	1.28886	0.704627	-0.0154673	-0.0898302	0.0588956	0.869534	0.0017822	-0.0232572	0.0268216	0.983684	0.00392361	-0.011027	0.0188742	0.800027
Week 2	Unknown-F	-2.81554	-7.0088	1.37772	0.245549	-0.039231	-0.226792	0.14833	0.868173	0.0128049	-0.04963	0.0752398	0.872718	0.0113179	-0.0251991	0.047835	0.733149
Week 2	Unknown-M	-2.17808	-6.38001	2.02385	0.428077	-0.0237637	-0.211638	0.164111	0.9495	0.0110227	-0.0516301	0.0736755	0.904583	0.00739434	-0.0292616	0.0440502	0.876202
Week 3	M-F	-0.7606	-2.82004	1.29884	0.646854	-0.0113676	-0.103819	0.0810838	0.951798	-0.00103619	-0.0200523	0.0179799	0.990333	0.00191177	-0.0125601	0.0163836	0.94397
Week 3	Unknown-F	-2.90133	-7.35024	1.54757	0.264959	-0.184414	-0.367473	-0.00135467	0.0479982	-0.00600381	-0.044036	0.0320284	0.921867	0.0224924	-0.00466894	0.0496537	0.120581
Week 3	Unknown-M	-2.14073	-6.58964	2.30817	0.480009	-0.173046	-0.358316	0.012223	0.0712996	-0.00496762	-0.0429998	0.0330645	0.945787	0.0205806	-0.00689153	0.0480527	0.173369
Week 4	M-F	-0.640718	-3.27782	1.99638	0.827399	0.0106896	-0.0624907	0.0838699	0.933152	-0.00368382	-0.0231604	0.0157928	0.889677	-0.00151508	-0.0151963	0.0121661	0.960266
Week 4	Unknown-F	-3.8765	-9.617	1.86401	0.241752	-0.0964011	-0.27943	0.0866275	0.41482	-0.0208645	-0.0594598	0.0177307	0.393893	-0.000243052	-0.0314726	0.0309864	0.999799
Week 4	Unknown-M	-3.23578	-8.98814	2.51659	0.369519	-0.107091	-0.291669	0.0774877	0.345611	-0.0171807	-0.0556559	0.0212945	0.526615	0.00127203	-0.0301148	0.0326589	0.994578
Week 5	M-F	-0.32579	-3.21173	2.56015	0.959777	-0.0169051	-0.12177	0.0879603	0.919454	0.0131439	-0.00317863	0.0294665	0.134087	0.00202983	-0.0104372	0.0144968	0.915534
Week 5	Unknown-F	-5.09956	-11.3817	1.18262	0.132447	-0.14523	-0.367683	0.0772234	0.26367	-0.0356883	-0.0855304	0.0141539	0.199794	0.00652389	-0.0308771	0.0439249	0.903717
Week 5	Unknown-M	-4.77377	-11.0689	1.52139	0.169495	-0.128325	-0.350778	0.0941285	0.350457	-0.0488322	-0.0991775	0.00151307	0.0587767	0.00449407	-0.0332026	0.0421907	0.953722
Week 6	M-F	-0.333994	-3.09306	2.42507	0.953837	-0.0288376	-0.144518	0.0868424	0.817559	-0.00441179	-0.0250028	0.0161792	0.86155	-0.00206819	-0.0125379	0.0084015	0.880542
Week 6	Unknown-F	-5.61003	-11.5532	0.333175	0.0679046	-0.16759	-0.401565	0.0663839	0.202188	-0.0272618	-0.0776992	0.0231756	0.395472	-0.00342172	-0.0285144	0.021671	0.941066
Week 6	Unknown-M	-5.27604	-11.2448	0.692731	0.0928265	-0.138753	-0.375313	0.0978069	0.337055	-0.02285	-0.0737523	0.0280523	0.524658	-0.00135354	-0.026699	0.0239919	0.990713
Week 7	M-F	-0.68272	-3.98849	2.62305	0.871904	-0.039017	-0.153093	0.075059	0.688142	-0.0109182	-0.0311176	0.00928126	0.398153	-0.00132434	-0.0114683	0.00881961	0.946589
Week 7	Unknown-F	-7.539	-14.7351	-0.342929	0.0381418	-0.235035	-0.483359	0.0132879	0.0670079	-0.0490379	-0.0930085	-0.00506725	0.0255859	0.000604562	-0.0214771	0.0226862	0.997586
Week 7	Unknown-M	-6.85628	-14.0672	0.354663	0.0654698	-0.196018	-0.444855	0.0528181	0.148227	-0.0381197	-0.0821812	0.00594182	0.102111	0.00192891	-0.0201983	0.0240562	0.975807
Week 8	M-F	-1.71716	-5.20721	1.7729	0.46488	-0.0502713	-0.151384	0.0508417	0.457213	-0.0134634	-0.0387423	0.0118156	0.408042	-0.000886366	-0.0122604	0.0104877	0.980564
Week 8	Unknown-F	-10.3107	-17.908	-2.7135	0.00536899	-0.319474	-0.537903	-0.101045	0.00258851	-0.0422997	-0.0963483	0.011749	0.15149	0.0129977	-0.0113211	0.0373165	0.405524
Week 8	Unknown-M	-8.59359	-16.2065	-0.980647	0.0235654	-0.269203	-0.487632	-0.0507736	0.0123349	-0.0288363	-0.0830054	0.0253328	0.408383	0.013884	-0.010489	0.0382571	0.359815
Week 9	M-F	-1.68874	-5.7799	2.40242	0.581512	0.0206573	-0.0906474	0.131962	0.895015	0.0110933	-0.0332105	0.0553972	0.815198	0.00328999	-0.0135147	0.0200947	0.882309
Week 9	Unknown-F	-13.9988	-24.7164	-3.28129	0.00758098	-0.30799	-0.547747	-0.0682319	0.00878075	0.011473	-0.0936882	0.116634	0.961765	0.0333847	-0.00650348	0.073273	0.116203
Week 9	Unknown-M	-12.3101	-23.0429	-1.57724	0.0210892	-0.328647	-0.569436	-0.087858	0.00511805	0.00037971	-0.104554	0.105313	0.999957	0.0300947	-0.00970704	0.0698965	0.169196
Week 10	M-F	-2.64281	-6.56513	1.27951	0.242993	-0.0503602	-0.203826	0.103105	0.708119	0.0076398	-0.0196079	0.0348875	0.775672	0.0056148	-0.00710384	0.0183334	0.536163
Week 10	Unknown-F	-12.7174	-21.1663	-4.26842	0.00190808	-0.281823	-0.609946	0.0462996	0.105185	0.00116399	-0.0667773	0.0691053	0.999045	0.0153935	-0.01632	0.047107	0.471949
Week 10	Unknown-M	-10.0745	-18.5598	-1.58927	0.0164373	-0.231463	-0.560317	0.0973914	0.214382	-0.00647581	-0.0746543	0.0617027	0.971091	0.00977871	-0.0220455	0.0416029	0.737376
Week 11	M-F	-3.51428	-8.44697	1.41842	0.207133	-0.0341361	-0.165081	0.0968094	0.803931	0.011033	-0.0262304	0.0482963	0.753491	0.00738105	-0.00608896	0.0208511	0.385673
Week 11	Unknown-F	-12.2547	-22.9924	-1.51713	0.0218358	-0.369205	-0.652079	-0.0863301	0.00765915	-0.0406719	-0.117375	0.0360312	0.4096	0.0193343	-0.00816125	0.0468298	0.21373
Week 11	Unknown-M	-8.74047	-19.5003	2.01934	0.132086	-0.335069	-0.617943	-0.0521941	0.016727	-0.0517048	-0.128609	0.0251992	0.243067	0.0119532	-0.0155423	0.0394488	0.545737
